# Supplementary material for: Distinct Adverse Reactions to mRNA, Inactivated Virus, and Adenovirus Vector COVID-19 Vaccines: Insights from a Cohort Study on Atopic and Non-Atopic Subjects in Brazil
Source: Vaccines (Basel). 2024 Apr 12;12(4):408. doi: 10.3390/vaccines12040408 (PMC11054204; doi:10.3390/vaccines12040408)
Supplement: Supplementary file 1 [file vaccines-12-00408-s001.zip]

Archive with 1 entries (1 files):
- vaccines-2898422-supplementary.pdf
